# Supplementary material for: Association of Dietary Approaches to Stop Hypertension diet and Mediterranean diet with blood pressure in less-developed ethnic minority regions
Source: Public Health Nutr. 2022 Jan 14;25(12):3476–86. doi: 10.1017/S1368980022000106 (PMC9991676; doi:10.1017/S1368980022000106)
Supplement: Supplementary file 1 [file S1368980022000106sup.zip]

Archive with 2 entries (2 files):
- S1368980022000106sup001.docx
- S1368980022000106sup002.doc
